# Supplementary material for: Description of a new species of the genus Perissus Chevrolat, 1863 (Coleoptera, Cerambycidae, Cerambycinae, Clytini) from China, with notes on its pollen loads composition
Source: Biodivers Data J. 2026 May 20;14:e194990. doi: 10.3897/BDJ.14.e194990 (PMC13216783; doi:10.3897/BDJ.14.e194990)
Supplement: XML Treatment for Perissus jianfenglingensis [file BDJ.14.e194990-treatment1.xml]

<!DOCTYPE tp:taxon-treatment
  PUBLIC "-//TaxonX//DTD Taxonomic Treatment Publishing DTD v0 20100105//EN" "tax-treatment-NSO.dtd">
<tp:taxon-treatment xmlns:tp="http://www.plazi.org/taxpub"><tp:treatment-meta><mixed-citation publication-type="journal"><person-group><name><surname>Sandoval Pulgarín</surname><given-names>Luisa María</given-names></name><name><surname>Liang</surname><given-names>Haiqiao</given-names></name><name><surname>Zhang</surname><given-names>Tao</given-names></name><name><surname>Liu</surname><given-names>Yujun</given-names></name><name><surname>Yang</surname><given-names>Xiaoran</given-names></name></person-group><article-title>Description of a new species of the genus <italic><tp:taxon-name><tp:taxon-name-part taxon-name-part-type="genus" reg="Perissus">Perissus</tp:taxon-name-part></tp:taxon-name></italic> Chevrolat, 1863 (<tp:taxon-name><tp:taxon-name-part taxon-name-part-type="order" reg="Coleoptera">Coleoptera</tp:taxon-name-part></tp:taxon-name>, <tp:taxon-name><tp:taxon-name-part taxon-name-part-type="family" reg="Cerambycidae">Cerambycidae</tp:taxon-name-part></tp:taxon-name>, <tp:taxon-name><tp:taxon-name-part taxon-name-part-type="subfamily" reg="Cerambycinae">Cerambycinae</tp:taxon-name-part></tp:taxon-name>, <tp:taxon-name><tp:taxon-name-part taxon-name-part-type="tribe" reg="Clytini">Clytini</tp:taxon-name-part></tp:taxon-name>) from China, with notes on its pollen loads composition</article-title><source>Biodivers Data J</source><day>20</day><month>05</month><year>2026</year><volume>14</volume><pub-id pub-id-type="doi">10.3897/BDJ.14.e194990</pub-id></mixed-citation></tp:treatment-meta><tp:nomenclature><tp:taxon-name><object-id xmlns:xlink="http://www.w3.org/1999/xlink" content-type="arpha" xlink:type="simple">D15CFEDE-C59A-5DD6-8A1C-AD5F39BB7B4F</object-id><tp:taxon-name-part taxon-name-part-type="genus">Perissus</tp:taxon-name-part> <tp:taxon-name-part taxon-name-part-type="species">jianfenglingensis</tp:taxon-name-part><object-id xmlns:xlink="http://www.w3.org/1999/xlink" content-type="zoobank" xlink:type="simple" object-id-type="ZooBank">C585B0E3-C69E-4D41-92D7-E033F06ACF8F</object-id></tp:taxon-name><tp:taxon-authority>Sandoval, Liu &amp; Yang</tp:taxon-authority><tp:taxon-status xmlns:xlink="http://www.w3.org/1999/xlink" xlink:type="simple">sp. nov.</tp:taxon-status></tp:nomenclature><tp:treatment-sec sec-type="materials"><title>Materials</title><list list-type="alpha-lower" list-content="occurrences"><list-item><p><bold>Type status:</bold> <named-content xmlns:xlink="http://www.w3.org/1999/xlink" content-type="dwc:typeStatus" xlink:type="simple">Holotype</named-content>. <bold>Occurrence:</bold> catalogNumber: <named-content xmlns:xlink="http://www.w3.org/1999/xlink" content-type="dwc:catalogNumber" xlink:type="simple">JFL2025CCCP21</named-content>; recordedBy: <named-content xmlns:xlink="http://www.w3.org/1999/xlink" content-type="dwc:recordedBy" xlink:type="simple">Tao Zhang &amp; Luisa Sandoval</named-content>; sex: <named-content xmlns:xlink="http://www.w3.org/1999/xlink" content-type="dwc:sex" xlink:type="simple">female</named-content>; occurrenceID: <named-content xmlns:xlink="http://www.w3.org/1999/xlink" content-type="dwc:occurrenceID" xlink:type="simple">84ECB891-A9D8-5A76-B4A3-FE14A2A55BFF</named-content>; <bold>Taxon:</bold> scientificNameID: <named-content xmlns:xlink="http://www.w3.org/1999/xlink" content-type="dwc:scientificNameID" xlink:type="simple"><italic><tp:taxon-name><tp:taxon-name-part taxon-name-part-type="genus" reg="Perissus">Perissus</tp:taxon-name-part> <tp:taxon-name-part taxon-name-part-type="species" reg="jianfenglingensis">jianfenglingensis</tp:taxon-name-part></tp:taxon-name></italic></named-content>; scientificName: <named-content xmlns:xlink="http://www.w3.org/1999/xlink" content-type="dwc:scientificName" xlink:type="simple"><italic><tp:taxon-name><tp:taxon-name-part taxon-name-part-type="genus" reg="Perissus">Perissus</tp:taxon-name-part> <tp:taxon-name-part taxon-name-part-type="species" reg="jianfenglingensis">jianfenglingensis</tp:taxon-name-part></tp:taxon-name></italic></named-content>; <bold>Location:</bold> country: <named-content xmlns:xlink="http://www.w3.org/1999/xlink" content-type="dwc:country" xlink:type="simple">China</named-content>; countryCode: <named-content xmlns:xlink="http://www.w3.org/1999/xlink" content-type="dwc:countryCode" xlink:type="simple">CN</named-content>; stateProvince: <named-content xmlns:xlink="http://www.w3.org/1999/xlink" content-type="dwc:stateProvince" xlink:type="simple">Hainan</named-content>; county: <named-content xmlns:xlink="http://www.w3.org/1999/xlink" content-type="dwc:county" xlink:type="simple">Ledong</named-content>; municipality: <named-content xmlns:xlink="http://www.w3.org/1999/xlink" content-type="dwc:municipality" xlink:type="simple">Jianfeng Township</named-content>; locality: <named-content xmlns:xlink="http://www.w3.org/1999/xlink" content-type="dwc:locality" xlink:type="simple">Mt. Jianfengling National Natural Reserve [尖峰岭国家级自然保护区]</named-content>; verbatimLocality: <named-content xmlns:xlink="http://www.w3.org/1999/xlink" content-type="dwc:verbatimLocality" xlink:type="simple">along trail ca. 4.7 km from entrance</named-content>; verbatimElevation: <named-content xmlns:xlink="http://www.w3.org/1999/xlink" content-type="dwc:verbatimElevation" xlink:type="simple">552 m</named-content>; verbatimLatitude: <named-content xmlns:xlink="http://www.w3.org/1999/xlink" content-type="dwc:verbatimLatitude" xlink:type="simple">18°42'1"N</named-content>; verbatimLongitude: <named-content xmlns:xlink="http://www.w3.org/1999/xlink" content-type="dwc:verbatimLongitude" xlink:type="simple">108°50'52"E</named-content>; <bold>Event:</bold> samplingProtocol: <named-content xmlns:xlink="http://www.w3.org/1999/xlink" content-type="dwc:samplingProtocol" xlink:type="simple">sweep flower of <italic><italic><tp:taxon-name><tp:taxon-name-part taxon-name-part-type="genus" reg="Castanopsis">Castanopsis</tp:taxon-name-part> <tp:taxon-name-part taxon-name-part-type="species" reg="hystrix">hystrix</tp:taxon-name-part></tp:taxon-name></italic></italic></named-content>; verbatimEventDate: <named-content xmlns:xlink="http://www.w3.org/1999/xlink" content-type="dwc:verbatimEventDate" xlink:type="simple">15 V 2025</named-content>; <bold>Record Level:</bold> type: <named-content xmlns:xlink="http://www.w3.org/1999/xlink" content-type="dwc:type" xlink:type="simple">Holotype</named-content>; institutionCode: <named-content xmlns:xlink="http://www.w3.org/1999/xlink" content-type="dwc:institutionCode" xlink:type="simple">Museum of Beijing Forestry University(CBJFC)</named-content></p></list-item><list-item><p><bold>Type status:</bold> <named-content xmlns:xlink="http://www.w3.org/1999/xlink" content-type="dwc:typeStatus" xlink:type="simple">Paratype</named-content>. <bold>Occurrence:</bold> catalogNumber: <named-content xmlns:xlink="http://www.w3.org/1999/xlink" content-type="dwc:catalogNumber" xlink:type="simple">JFL2025CCCP44</named-content>; recordedBy: <named-content xmlns:xlink="http://www.w3.org/1999/xlink" content-type="dwc:recordedBy" xlink:type="simple">Haiqiao Liang, Tao Zhang &amp; Luisa Sandoval</named-content>; sex: <named-content xmlns:xlink="http://www.w3.org/1999/xlink" content-type="dwc:sex" xlink:type="simple">male</named-content>; occurrenceID: <named-content xmlns:xlink="http://www.w3.org/1999/xlink" content-type="dwc:occurrenceID" xlink:type="simple">646CE346-B95C-577B-B3FF-CEBB314F8266</named-content>; <bold>Taxon:</bold> scientificNameID: <named-content xmlns:xlink="http://www.w3.org/1999/xlink" content-type="dwc:scientificNameID" xlink:type="simple"><italic><tp:taxon-name><tp:taxon-name-part taxon-name-part-type="genus" reg="Perissus">Perissus</tp:taxon-name-part> <tp:taxon-name-part taxon-name-part-type="species" reg="jianfenglingensis">jianfenglingensis</tp:taxon-name-part></tp:taxon-name></italic></named-content>; scientificName: <named-content xmlns:xlink="http://www.w3.org/1999/xlink" content-type="dwc:scientificName" xlink:type="simple"><italic><tp:taxon-name><tp:taxon-name-part taxon-name-part-type="genus" reg="Perissus">Perissus</tp:taxon-name-part> <tp:taxon-name-part taxon-name-part-type="species" reg="jianfenglingensis">jianfenglingensis</tp:taxon-name-part></tp:taxon-name></italic></named-content>; <bold>Location:</bold> country: <named-content xmlns:xlink="http://www.w3.org/1999/xlink" content-type="dwc:country" xlink:type="simple">China</named-content>; countryCode: <named-content xmlns:xlink="http://www.w3.org/1999/xlink" content-type="dwc:countryCode" xlink:type="simple">CN</named-content>; stateProvince: <named-content xmlns:xlink="http://www.w3.org/1999/xlink" content-type="dwc:stateProvince" xlink:type="simple">Hainan</named-content>; county: <named-content xmlns:xlink="http://www.w3.org/1999/xlink" content-type="dwc:county" xlink:type="simple">Ledong</named-content>; municipality: <named-content xmlns:xlink="http://www.w3.org/1999/xlink" content-type="dwc:municipality" xlink:type="simple">Jianfeng Township</named-content>; locality: <named-content xmlns:xlink="http://www.w3.org/1999/xlink" content-type="dwc:locality" xlink:type="simple">Mt. Jianfengling National Natural Reserve [尖峰岭国家级自然保护区]</named-content>; verbatimLocality: <named-content xmlns:xlink="http://www.w3.org/1999/xlink" content-type="dwc:verbatimLocality" xlink:type="simple">along trail ca. 5.6 km east from entrance</named-content>; verbatimElevation: <named-content xmlns:xlink="http://www.w3.org/1999/xlink" content-type="dwc:verbatimElevation" xlink:type="simple">637 m</named-content>; verbatimLatitude: <named-content xmlns:xlink="http://www.w3.org/1999/xlink" content-type="dwc:verbatimLatitude" xlink:type="simple">18°41'43"N</named-content>; verbatimLongitude: <named-content xmlns:xlink="http://www.w3.org/1999/xlink" content-type="dwc:verbatimLongitude" xlink:type="simple">108°51'18"E</named-content>; <bold>Event:</bold> samplingProtocol: <named-content xmlns:xlink="http://www.w3.org/1999/xlink" content-type="dwc:samplingProtocol" xlink:type="simple">sweep flower of <italic><italic><tp:taxon-name><tp:taxon-name-part taxon-name-part-type="genus" reg="Castanopsis">Castanopsis</tp:taxon-name-part> <tp:taxon-name-part taxon-name-part-type="species" reg="hystrix">hystrix</tp:taxon-name-part></tp:taxon-name></italic></italic></named-content>; verbatimEventDate: <named-content xmlns:xlink="http://www.w3.org/1999/xlink" content-type="dwc:verbatimEventDate" xlink:type="simple">21 V 2025</named-content>; <bold>Record Level:</bold> type: <named-content xmlns:xlink="http://www.w3.org/1999/xlink" content-type="dwc:type" xlink:type="simple">Paratype</named-content>; institutionCode: <named-content xmlns:xlink="http://www.w3.org/1999/xlink" content-type="dwc:institutionCode" xlink:type="simple">Museum of Beijing Forestry University (CBJFC)</named-content></p></list-item><list-item><p><bold>Type status:</bold> <named-content xmlns:xlink="http://www.w3.org/1999/xlink" content-type="dwc:typeStatus" xlink:type="simple">Paratype</named-content>. <bold>Occurrence:</bold> catalogNumber: <named-content xmlns:xlink="http://www.w3.org/1999/xlink" content-type="dwc:catalogNumber" xlink:type="simple">JFL2025CCCP47</named-content>; recordedBy: <named-content xmlns:xlink="http://www.w3.org/1999/xlink" content-type="dwc:recordedBy" xlink:type="simple">Haiqiao Liang, Tao Zhang &amp; Luisa Sandoval</named-content>; sex: <named-content xmlns:xlink="http://www.w3.org/1999/xlink" content-type="dwc:sex" xlink:type="simple">female</named-content>; occurrenceID: <named-content xmlns:xlink="http://www.w3.org/1999/xlink" content-type="dwc:occurrenceID" xlink:type="simple">237DE3C8-9944-5FF4-82D1-9BFD6F1A2979</named-content>; <bold>Taxon:</bold> scientificNameID: <named-content xmlns:xlink="http://www.w3.org/1999/xlink" content-type="dwc:scientificNameID" xlink:type="simple"><italic><tp:taxon-name><tp:taxon-name-part taxon-name-part-type="genus" reg="Perissus">Perissus</tp:taxon-name-part> <tp:taxon-name-part taxon-name-part-type="species" reg="jianfenglingensis">jianfenglingensis</tp:taxon-name-part></tp:taxon-name></italic></named-content>; scientificName: <named-content xmlns:xlink="http://www.w3.org/1999/xlink" content-type="dwc:scientificName" xlink:type="simple"><italic><tp:taxon-name><tp:taxon-name-part taxon-name-part-type="genus" reg="Perissus">Perissus</tp:taxon-name-part> <tp:taxon-name-part taxon-name-part-type="species" reg="jianfenglingensis">jianfenglingensis</tp:taxon-name-part></tp:taxon-name></italic></named-content>; <bold>Location:</bold> country: <named-content xmlns:xlink="http://www.w3.org/1999/xlink" content-type="dwc:country" xlink:type="simple">China</named-content>; countryCode: <named-content xmlns:xlink="http://www.w3.org/1999/xlink" content-type="dwc:countryCode" xlink:type="simple">CN</named-content>; stateProvince: <named-content xmlns:xlink="http://www.w3.org/1999/xlink" content-type="dwc:stateProvince" xlink:type="simple">Hainan</named-content>; county: <named-content xmlns:xlink="http://www.w3.org/1999/xlink" content-type="dwc:county" xlink:type="simple">Ledong</named-content>; municipality: <named-content xmlns:xlink="http://www.w3.org/1999/xlink" content-type="dwc:municipality" xlink:type="simple">Jianfeng Township</named-content>; locality: <named-content xmlns:xlink="http://www.w3.org/1999/xlink" content-type="dwc:locality" xlink:type="simple">Mt. Jianfengling National Natural Reserve [尖峰岭国家级自然保护区]</named-content>; verbatimLocality: <named-content xmlns:xlink="http://www.w3.org/1999/xlink" content-type="dwc:verbatimLocality" xlink:type="simple">along trail ca. 5.6 km east from entrance</named-content>; verbatimElevation: <named-content xmlns:xlink="http://www.w3.org/1999/xlink" content-type="dwc:verbatimElevation" xlink:type="simple">637 m</named-content>; verbatimLatitude: <named-content xmlns:xlink="http://www.w3.org/1999/xlink" content-type="dwc:verbatimLatitude" xlink:type="simple">18°41'43"N</named-content>; verbatimLongitude: <named-content xmlns:xlink="http://www.w3.org/1999/xlink" content-type="dwc:verbatimLongitude" xlink:type="simple">108°51'18"E</named-content>; <bold>Event:</bold> samplingProtocol: <named-content xmlns:xlink="http://www.w3.org/1999/xlink" content-type="dwc:samplingProtocol" xlink:type="simple">sweep flower of <italic><italic><tp:taxon-name><tp:taxon-name-part taxon-name-part-type="genus" reg="Castanopsis">Castanopsis</tp:taxon-name-part> <tp:taxon-name-part taxon-name-part-type="species" reg="hystrix">hystrix</tp:taxon-name-part></tp:taxon-name></italic></italic></named-content>; verbatimEventDate: <named-content xmlns:xlink="http://www.w3.org/1999/xlink" content-type="dwc:verbatimEventDate" xlink:type="simple">21 V 2025</named-content>; <bold>Record Level:</bold> type: <named-content xmlns:xlink="http://www.w3.org/1999/xlink" content-type="dwc:type" xlink:type="simple">Paratype</named-content>; institutionCode: <named-content xmlns:xlink="http://www.w3.org/1999/xlink" content-type="dwc:institutionCode" xlink:type="simple">Museum of Beijing Forestry University, Beijing, China(CBJFC)</named-content></p></list-item><list-item><p><bold>Type status:</bold> <named-content xmlns:xlink="http://www.w3.org/1999/xlink" content-type="dwc:typeStatus" xlink:type="simple">Paratype</named-content>. <bold>Occurrence:</bold> catalogNumber: <named-content xmlns:xlink="http://www.w3.org/1999/xlink" content-type="dwc:catalogNumber" xlink:type="simple">JFL2025CCCP11</named-content>; recordedBy: <named-content xmlns:xlink="http://www.w3.org/1999/xlink" content-type="dwc:recordedBy" xlink:type="simple">Haiqiao Liang, Tao Zhang &amp; Luisa Sandoval</named-content>; sex: <named-content xmlns:xlink="http://www.w3.org/1999/xlink" content-type="dwc:sex" xlink:type="simple">female</named-content>; occurrenceID: <named-content xmlns:xlink="http://www.w3.org/1999/xlink" content-type="dwc:occurrenceID" xlink:type="simple">9EEB6710-9DAA-55E7-8727-017DC0714DF6</named-content>; <bold>Taxon:</bold> scientificNameID: <named-content xmlns:xlink="http://www.w3.org/1999/xlink" content-type="dwc:scientificNameID" xlink:type="simple"><italic><italic><tp:taxon-name><tp:taxon-name-part taxon-name-part-type="genus" reg="Perissus">Perissus</tp:taxon-name-part> <tp:taxon-name-part taxon-name-part-type="species" reg="jianfenglingensis">jianfenglingensis</tp:taxon-name-part></tp:taxon-name></italic></italic></named-content>; scientificName: <named-content xmlns:xlink="http://www.w3.org/1999/xlink" content-type="dwc:scientificName" xlink:type="simple"><italic><italic><tp:taxon-name><tp:taxon-name-part taxon-name-part-type="genus" reg="Perissus">Perissus</tp:taxon-name-part> <tp:taxon-name-part taxon-name-part-type="species" reg="jianfenglingensis">jianfenglingensis</tp:taxon-name-part></tp:taxon-name></italic></italic></named-content>; <bold>Location:</bold> country: <named-content xmlns:xlink="http://www.w3.org/1999/xlink" content-type="dwc:country" xlink:type="simple">China</named-content>; countryCode: <named-content xmlns:xlink="http://www.w3.org/1999/xlink" content-type="dwc:countryCode" xlink:type="simple">CN</named-content>; stateProvince: <named-content xmlns:xlink="http://www.w3.org/1999/xlink" content-type="dwc:stateProvince" xlink:type="simple">Hainan</named-content>; county: <named-content xmlns:xlink="http://www.w3.org/1999/xlink" content-type="dwc:county" xlink:type="simple">Ledong</named-content>; municipality: <named-content xmlns:xlink="http://www.w3.org/1999/xlink" content-type="dwc:municipality" xlink:type="simple">Jianfeng Township</named-content>; locality: <named-content xmlns:xlink="http://www.w3.org/1999/xlink" content-type="dwc:locality" xlink:type="simple">Mt. Jianfengling National Natural Reserve [尖峰岭国家级自然保护区]</named-content>; verbatimLocality: <named-content xmlns:xlink="http://www.w3.org/1999/xlink" content-type="dwc:verbatimLocality" xlink:type="simple">along trail ca. 5.6 km east from entrance</named-content>; verbatimElevation: <named-content xmlns:xlink="http://www.w3.org/1999/xlink" content-type="dwc:verbatimElevation" xlink:type="simple">637 m</named-content>; verbatimLatitude: <named-content xmlns:xlink="http://www.w3.org/1999/xlink" content-type="dwc:verbatimLatitude" xlink:type="simple">18°41'43"N</named-content>; verbatimLongitude: <named-content xmlns:xlink="http://www.w3.org/1999/xlink" content-type="dwc:verbatimLongitude" xlink:type="simple">108°51'18"E</named-content>; <bold>Event:</bold> samplingProtocol: <named-content xmlns:xlink="http://www.w3.org/1999/xlink" content-type="dwc:samplingProtocol" xlink:type="simple">sweep flower of <italic><italic><tp:taxon-name><tp:taxon-name-part taxon-name-part-type="genus" reg="Castanopsis">Castanopsis</tp:taxon-name-part> <tp:taxon-name-part taxon-name-part-type="species" reg="hystrix">hystrix</tp:taxon-name-part></tp:taxon-name></italic></italic></named-content>; verbatimEventDate: <named-content xmlns:xlink="http://www.w3.org/1999/xlink" content-type="dwc:verbatimEventDate" xlink:type="simple">21 V 2025</named-content>; <bold>Record Level:</bold> type: <named-content xmlns:xlink="http://www.w3.org/1999/xlink" content-type="dwc:type" xlink:type="simple">Paratype</named-content>; institutionCode: <named-content xmlns:xlink="http://www.w3.org/1999/xlink" content-type="dwc:institutionCode" xlink:type="simple">Museum of Beijing Forestry University, Beijing, China(CBJFC)</named-content></p></list-item><list-item><p><bold>Type status:</bold> <named-content xmlns:xlink="http://www.w3.org/1999/xlink" content-type="dwc:typeStatus" xlink:type="simple">Paratype</named-content>. <bold>Occurrence:</bold> catalogNumber: <named-content xmlns:xlink="http://www.w3.org/1999/xlink" content-type="dwc:catalogNumber" xlink:type="simple">JFL2024CCCP112</named-content>; recordedBy: <named-content xmlns:xlink="http://www.w3.org/1999/xlink" content-type="dwc:recordedBy" xlink:type="simple">Haiqiao Liang, Tao Zhang &amp; Luisa Sandoval</named-content>; sex: <named-content xmlns:xlink="http://www.w3.org/1999/xlink" content-type="dwc:sex" xlink:type="simple">female</named-content>; occurrenceID: <named-content xmlns:xlink="http://www.w3.org/1999/xlink" content-type="dwc:occurrenceID" xlink:type="simple">C042D4AA-4D57-5289-BAA4-955D9FA90C05</named-content>; <bold>Taxon:</bold> scientificNameID: <named-content xmlns:xlink="http://www.w3.org/1999/xlink" content-type="dwc:scientificNameID" xlink:type="simple"><italic><italic><tp:taxon-name><tp:taxon-name-part taxon-name-part-type="genus" reg="Perissus">Perissus</tp:taxon-name-part> <tp:taxon-name-part taxon-name-part-type="species" reg="jianfenglingensis">jianfenglingensis</tp:taxon-name-part></tp:taxon-name></italic></italic></named-content>; scientificName: <named-content xmlns:xlink="http://www.w3.org/1999/xlink" content-type="dwc:scientificName" xlink:type="simple"><italic><italic><tp:taxon-name><tp:taxon-name-part taxon-name-part-type="genus" reg="Perissus">Perissus</tp:taxon-name-part> <tp:taxon-name-part taxon-name-part-type="species" reg="jianfenglingensis">jianfenglingensis</tp:taxon-name-part></tp:taxon-name></italic></italic></named-content>; <bold>Location:</bold> country: <named-content xmlns:xlink="http://www.w3.org/1999/xlink" content-type="dwc:country" xlink:type="simple">China</named-content>; countryCode: <named-content xmlns:xlink="http://www.w3.org/1999/xlink" content-type="dwc:countryCode" xlink:type="simple">CN</named-content>; stateProvince: <named-content xmlns:xlink="http://www.w3.org/1999/xlink" content-type="dwc:stateProvince" xlink:type="simple">Hainan</named-content>; county: <named-content xmlns:xlink="http://www.w3.org/1999/xlink" content-type="dwc:county" xlink:type="simple">Ledong</named-content>; municipality: <named-content xmlns:xlink="http://www.w3.org/1999/xlink" content-type="dwc:municipality" xlink:type="simple">Jianfeng Township</named-content>; locality: <named-content xmlns:xlink="http://www.w3.org/1999/xlink" content-type="dwc:locality" xlink:type="simple">Mt. Jianfengling National Natural Reserve [尖峰岭国家级自然保护区]</named-content>; verbatimLocality: <named-content xmlns:xlink="http://www.w3.org/1999/xlink" content-type="dwc:verbatimLocality" xlink:type="simple">along trail ca. 7.2 km east from entrance</named-content>; verbatimElevation: <named-content xmlns:xlink="http://www.w3.org/1999/xlink" content-type="dwc:verbatimElevation" xlink:type="simple">775 m</named-content>; verbatimLatitude: <named-content xmlns:xlink="http://www.w3.org/1999/xlink" content-type="dwc:verbatimLatitude" xlink:type="simple">18°41'58"N</named-content>; verbatimLongitude: <named-content xmlns:xlink="http://www.w3.org/1999/xlink" content-type="dwc:verbatimLongitude" xlink:type="simple">108°51'57"E</named-content>; <bold>Event:</bold> samplingProtocol: <named-content xmlns:xlink="http://www.w3.org/1999/xlink" content-type="dwc:samplingProtocol" xlink:type="simple">sweep flower of <italic><italic><tp:taxon-name><tp:taxon-name-part taxon-name-part-type="genus" reg="Castanopsis">Castanopsis</tp:taxon-name-part> <tp:taxon-name-part taxon-name-part-type="species" reg="hystrix">hystrix</tp:taxon-name-part></tp:taxon-name></italic></italic></named-content>; verbatimEventDate: <named-content xmlns:xlink="http://www.w3.org/1999/xlink" content-type="dwc:verbatimEventDate" xlink:type="simple">2 VI 2024</named-content>; <bold>Record Level:</bold> type: <named-content xmlns:xlink="http://www.w3.org/1999/xlink" content-type="dwc:type" xlink:type="simple">Paratype</named-content>; institutionCode: <named-content xmlns:xlink="http://www.w3.org/1999/xlink" content-type="dwc:institutionCode" xlink:type="simple">National Animal Collection Resource Center, Beijing, China(CNACRC)</named-content></p></list-item></list></tp:treatment-sec><tp:treatment-sec sec-type="Description"><title>Description</title><p><bold>Female</bold>. Body length 11.5–12.4 mm, humeral width 3.1–3.7 mm (11.5 mm and 3.1 mm in Holotype). Body black to blackish-brown; head, thorax and most of abdomen covered with yellow pubescence; pubescence on elytra forming bands; colouration of setae on legs variable (Fig. <xref ref-type="fig" rid="F14101490">4</xref>A–C).</p><p><bold>Head</bold>: Approximately as wide as anterior margin of pronotum, with irregular punctures and depressions; ground colour black, covered with yellow pubescence. Frons flat, width equal to height, without a median ridge (Fig. <xref ref-type="fig" rid="F14101490">4</xref>E). Eyes large, lower lobe about as long as wide, slightly longer than gena.</p><p><bold>Antennae</bold>: Antennae short, only slightly exceeding elytral base, gradually thickening from antennomere III, finely punctate, mostly covered with brownish setae; antennomeres I–IV with long, stout erect setae, V–XI with fine, dense short pubescence. Outer side of scape covered with pale yellow setae; inner side of antennomeres II–V with brownish fringe, setae longer at apices and gathered to form a spine-like projection (Fig. <xref ref-type="fig" rid="F14101490">4</xref>H); antennomeres III–V subequal in length, slightly shorter than scape, approximately twice as long as pedicel; subsequent segments shorter; segment VI about as long as terminal segment, slightly longer than VII; VIII–X subequal in length, slightly shorter than VII.</p><p><bold>Pronotum</bold>: Cylindrical, longer than wide, widest point approximately as wide as elytral base, with dense, coarse punctures; ground colour black, mostly covered with yellow pubescence, setae denser on anterior and lateral margins. Pronotal disc slightly convex, with a somewhat rhomboid area covered with fine, yellowish-brown pubescence on disc and a curved area near base covered with short, yellow pubescence; these two areas slightly connected (Fig. <xref ref-type="fig" rid="F14101490">4</xref>F). Prosternum with paler setae; procoxal cavities open posteriorly. Scutellum semicircular, covered with yellow pubescence.</p><p><bold>Elytra</bold>: Subrectangular, approximately three times as long as wide, with fine punctures; sides parallel; apex obliquely truncate; ground colour black; areas reddish-brown including: spots on both sides of scutellum and a nearly circular spot on lateral side near apical 2/3, as well as an oblique, arcuate band extending from below scutellum to lateral margin near basal 1/3. Remaining surface mostly with yellow pubescence forming bands and small areas with pale short pubescence forming black maculae. Position and shape of black maculae are as follows: a subsemicircular spot obliquely below scutellum; a triangular spot directed towards suture in middle of elytra; a subtrapezoidal spot near elytral apex.</p><p><bold>Venter</bold>: Mostly with fine punctures, covered with pale yellow pubescence; disc of metaventrite and anterior margins of ventrites I–III with fine, yellowish-brown pubescence. Mesoventrite nearly glabrous, with irregular punctures and wrinkles; mesoventral process tongue-shaped, covered with pale yellow pubescence (Fig. <xref ref-type="fig" rid="F14101490">4</xref>G).</p><p><bold>Legs</bold>: Slender, blackish-brown, paler near apices, with fine punctures; setation as follows: profemora, mesofemora and most of tibiae with pale pubescence; inner side of tibiae with short brown setae, with yellowish-brown setal brushes near apices; metafemora and metatibiae mostly with brownish pubescence, only outer side of femora near base with sparse pale pubescence; tarsi covered with yellowish-brown short pubescence. Claws simple. Protibiae and mesotibiae with one short apical spur; metatibiae with two apical spurs, one long and one short. First metatarsomere approximately three times the combined length of the second and third.</p><p><bold>Male</bold>. Body length 10.5 mm, humeral width 2.7 mm. Generally similar to female, but pattern formed by pubescence slightly variable (Fig. <xref ref-type="fig" rid="F14101490">4</xref>D).</p><p><bold>Male terminalia</bold>: Tergite VIII as Fig. <xref ref-type="fig" rid="F14101492">5</xref>A, somewhat trapezoidal, concave at apical margin, with irregular depressions near apex, with relatively short setae. Spiculum gastrale of sternite IX (Fig. <xref ref-type="fig" rid="F14101492">5</xref>D) with stem slightly longer than arms. Tegmen (Fig. <xref ref-type="fig" rid="F14101492">5</xref>B and C) relatively broad; ringed part slightly thickened; parameres short and small, approximately 1/6 the length of tegmen and with apices rounded and blunt, bearing about six long setae. Median lobe (Fig. <xref ref-type="fig" rid="F14101492">5</xref>E and F) robust, slightly curved in lateral view; ventral and dorsal plates not sharply pointed at apex, apices aligned; basal struts diverging from basal 1/3 of median lobe; median struts well developed. Endophallus, in uneverted and uninflated state, approximately 3.5 times as long as median lobe, with claw-like sclerites at base; median phallomere covered with small granules, with one elongate, narrow sclerotised ring at about mid-length. Structure as Fig. <xref ref-type="fig" rid="F14101494">6</xref>.</p></tp:treatment-sec><tp:treatment-sec sec-type="Diagnosis"><title>Diagnosis</title><p>The yellow-and-black colouration of <tp:taxon-name><tp:taxon-name-part taxon-name-part-type="genus" reg="Perissus">Perissus</tp:taxon-name-part> <tp:taxon-name-part taxon-name-part-type="species" reg="jianfenglingensis">jianfenglingensis</tp:taxon-name-part></tp:taxon-name> sp. nov. is quite common within the tribe <tp:taxon-name><tp:taxon-name-part taxon-name-part-type="tribe" reg="Clytini">Clytini</tp:taxon-name-part></tp:taxon-name>, but the genus <tp:taxon-name><tp:taxon-name-part taxon-name-part-type="genus" reg="Perissus">Perissus</tp:taxon-name-part></tp:taxon-name> can be distinguished from the genera Xylotrechus and Clytus by the absence of a longitudinal ridge on the frons and by the first metatarsomere being three times the length of the combined length of the second and third segments. In the genus <italic><italic><tp:taxon-name><tp:taxon-name-part taxon-name-part-type="genus" reg="Perissus">Perissus</tp:taxon-name-part></tp:taxon-name></italic></italic>, the new species is most similar in appearance to <italic><italic><tp:taxon-name><tp:taxon-name-part taxon-name-part-type="genus" reg="Perissus">P.</tp:taxon-name-part> <tp:taxon-name-part taxon-name-part-type="species" reg="tunicatus">tunicatus</tp:taxon-name-part></tp:taxon-name></italic></italic> Viktora &amp; Liu, 2018 (Fig. <xref ref-type="fig" rid="F14102884">7</xref><xref ref-type="fig" rid="F14102889">a</xref>) and <italic><italic><tp:taxon-name><tp:taxon-name-part taxon-name-part-type="genus" reg="Perissus">P.</tp:taxon-name-part> <tp:taxon-name-part taxon-name-part-type="species" reg="lubosi">lubosi</tp:taxon-name-part></tp:taxon-name></italic></italic> Viktora, 2020 (Fig. <xref ref-type="fig" rid="F14102884">7</xref><xref ref-type="fig" rid="F14102890">b</xref>) (<xref ref-type="bibr" rid="B14101768">Viktora and Liu 2018</xref>, <xref ref-type="bibr" rid="B14101777">Viktora 2020</xref>), but can be distinguished by the following characteristics: in terms of pubescence colour, the head and pronotum of the new species are similar in colour to the yellow bands on the elytra, whereas those of <italic><italic><tp:taxon-name><tp:taxon-name-part taxon-name-part-type="genus" reg="Perissus">P.</tp:taxon-name-part> <tp:taxon-name-part taxon-name-part-type="species" reg="lubosi">lubosi</tp:taxon-name-part></tp:taxon-name></italic></italic> and <italic><italic><tp:taxon-name><tp:taxon-name-part taxon-name-part-type="genus" reg="Perissus">P.</tp:taxon-name-part> <tp:taxon-name-part taxon-name-part-type="species" reg="tunicatus">tunicatus</tp:taxon-name-part></tp:taxon-name></italic></italic> are significantly darker than the yellow bands on the elytra. In addition, the disc of the pronotum of the new species bears a nearly ginkgo leaf‑shaped area covered with fine yellowish‑brown pubescence, a feature absent in the other two species. On the antennae, the antennae of <italic><italic><tp:taxon-name><tp:taxon-name-part taxon-name-part-type="genus" reg="Perissus">P.</tp:taxon-name-part> <tp:taxon-name-part taxon-name-part-type="species" reg="lubosi">lubosi</tp:taxon-name-part></tp:taxon-name></italic></italic> are distinctly covered with white pubescence, while those of the new species are not; the antennae of <italic><italic><tp:taxon-name><tp:taxon-name-part taxon-name-part-type="genus" reg="Perissus">P.</tp:taxon-name-part> <tp:taxon-name-part taxon-name-part-type="species" reg="tunicatus">tunicatus</tp:taxon-name-part></tp:taxon-name></italic></italic> are longer than those of the new species. On the pronotum, the new species is distinctly more square, while the other two are more rounded. On the elytra, the reddish-brown area at the base of the elytra of <italic><italic><tp:taxon-name><tp:taxon-name-part taxon-name-part-type="genus" reg="Perissus">P.</tp:taxon-name-part> <tp:taxon-name-part taxon-name-part-type="species" reg="lubosi">lubosi</tp:taxon-name-part></tp:taxon-name></italic></italic> is larger, while <italic><italic><tp:taxon-name><tp:taxon-name-part taxon-name-part-type="genus" reg="Perissus">P.</tp:taxon-name-part> <tp:taxon-name-part taxon-name-part-type="species" reg="tunicatus">tunicatus</tp:taxon-name-part></tp:taxon-name></italic></italic> lacks red colouration at the base; the second pair of black spots on the elytra of the new species are not connected to form a band, whereas, in the other two species, they are connected to form a band. In addition, the currently known distribution ranges of these three species are all very narrow and they are located far apart from each other.</p></tp:treatment-sec><tp:treatment-sec sec-type="Etymology"><title>Etymology</title><p>The specific epithet is derived from its type locality.</p></tp:treatment-sec><tp:treatment-sec sec-type="Distribution"><title>Distribution</title><p>Hainan Province, China.</p></tp:treatment-sec><tp:treatment-sec><!--Section generated to contain objects referenced in tp:taxon-treatment.--><fig id="F14101490" position="float" orientation="portrait"><object-id xmlns:xlink="http://www.w3.org/1999/xlink" content-type="arpha" xlink:type="simple">A90F4896-F348-5617-86C5-B8C152E0C74B</object-id><label>Figure 4.</label><caption><p><italic><italic><tp:taxon-name><tp:taxon-name-part taxon-name-part-type="genus" reg="Perissus">Perissus</tp:taxon-name-part> <tp:taxon-name-part taxon-name-part-type="species" reg="jianfenglingensis">jianfenglingensis</tp:taxon-name-part></tp:taxon-name></italic></italic> sp. nov. <bold>A–C, E–H</bold> female holotype; <bold>D</bold> male paratype. <bold>A–D</bold> habitus. <bold>A, D</bold> dorsal view; <bold>B</bold> lateral view; <bold>C</bold> ventral view. <bold>E–H</bold> Detailed views of various parts. <bold>E</bold> head in frontal view; <bold>F</bold> pronotum; <bold>G</bold> mesoventrite; <bold>H</bold> antenna.</p></caption><graphic xmlns:xlink="http://www.w3.org/1999/xlink" xlink:href="bdj-14-e194990-g004.png" position="float" id="oo_1583308.png" orientation="portrait" xlink:type="simple"><uri content-type="original_file" xlink:type="simple">https://binary.pensoft.net/fig/1583308</uri></graphic></fig><fig id="F14101492" position="float" orientation="portrait"><object-id xmlns:xlink="http://www.w3.org/1999/xlink" content-type="arpha" xlink:type="simple">D322E845-BA84-5523-9A1E-24BD0EAE995D</object-id><label>Figure 5.</label><caption><p>Male terminalia of <italic><italic><tp:taxon-name><tp:taxon-name-part taxon-name-part-type="genus" reg="Perissus">Perissus</tp:taxon-name-part> <tp:taxon-name-part taxon-name-part-type="species" reg="jianfenglingensis">jianfenglingensis</tp:taxon-name-part></tp:taxon-name></italic></italic> sp. nov. <bold>A</bold> tergite &amp; sternite VIII; <bold>B, C</bold> tegmen; <bold>D</bold> sternite IX; <bold>E, F</bold> median lobe. <bold>A</bold> dorsal view; <bold>B, D, E</bold> ventral view; <bold>C, F</bold> lateral view.</p></caption><graphic xmlns:xlink="http://www.w3.org/1999/xlink" xlink:href="bdj-14-e194990-g005.png" position="float" id="oo_1583309.png" orientation="portrait" xlink:type="simple"><uri content-type="original_file" xlink:type="simple">https://binary.pensoft.net/fig/1583309</uri></graphic></fig><fig id="F14101494" position="float" orientation="portrait"><object-id xmlns:xlink="http://www.w3.org/1999/xlink" content-type="arpha" xlink:type="simple">E950B4BF-38B0-5770-9817-029B2D96CD43</object-id><label>Figure 6.</label><caption><p>Median lobe with endophallus of <italic><italic><tp:taxon-name><tp:taxon-name-part taxon-name-part-type="genus" reg="Perissus">Perissus</tp:taxon-name-part> <tp:taxon-name-part taxon-name-part-type="species" reg="jianfenglingensis">jianfenglingensis</tp:taxon-name-part></tp:taxon-name></italic></italic> sp. nov. (with close-up of basal sclerite and median sclerotised ring).</p></caption><graphic xmlns:xlink="http://www.w3.org/1999/xlink" xlink:href="bdj-14-e194990-g006.png" position="float" id="oo_1583310.png" orientation="portrait" xlink:type="simple"><uri content-type="original_file" xlink:type="simple">https://binary.pensoft.net/fig/1583310</uri></graphic></fig><fig-group id="F14102884" position="float" orientation="portrait"><caption><p>Allied species of <italic><italic><tp:taxon-name><tp:taxon-name-part taxon-name-part-type="genus" reg="Perissus">Perissus</tp:taxon-name-part> <tp:taxon-name-part taxon-name-part-type="species" reg="jianfenglingensis">jianfenglingensis</tp:taxon-name-part></tp:taxon-name></italic></italic> sp.nov.:</p></caption><fig id="F14102889" position="float" orientation="portrait"><object-id xmlns:xlink="http://www.w3.org/1999/xlink" content-type="arpha" xlink:type="simple">5A70A3D9-3DF9-51E8-80BB-171F59A85EC7</object-id><object-id xmlns:xlink="http://www.w3.org/1999/xlink" content-type="doi" xlink:type="simple">10.3897/BDJ.14.e194990.figure7a</object-id><label>Figure 7a.</label><caption><p><italic><tp:taxon-name><tp:taxon-name-part taxon-name-part-type="genus" reg="Perissus">Perissus</tp:taxon-name-part> <tp:taxon-name-part taxon-name-part-type="species" reg="tunicatus">tunicatus</tp:taxon-name-part></tp:taxon-name></italic> Viktora &amp; Liu, 2018, holotype, male;</p></caption><graphic xmlns:xlink="http://www.w3.org/1999/xlink" xlink:href="bdj-14-e194990-g007_a.png" xlink:type="simple" position="float" orientation="portrait" id="oo_1634393.png"><uri content-type="original_file" xlink:type="simple">https://binary.pensoft.net/fig/1634393</uri></graphic></fig><fig id="F14102890" position="float" orientation="portrait"><object-id xmlns:xlink="http://www.w3.org/1999/xlink" content-type="arpha" xlink:type="simple">936B7933-78A7-52F4-A9B3-58101CB3BFBB</object-id><object-id xmlns:xlink="http://www.w3.org/1999/xlink" content-type="doi" xlink:type="simple">10.3897/BDJ.14.e194990.figure7b</object-id><label>Figure 7b.</label><caption><p><italic><tp:taxon-name><tp:taxon-name-part taxon-name-part-type="genus" reg="Perissus">Perissus</tp:taxon-name-part> <tp:taxon-name-part taxon-name-part-type="species" reg="lubosi">lubosi</tp:taxon-name-part></tp:taxon-name></italic> Viktora, 2020, Holotype, female. </p></caption><graphic xmlns:xlink="http://www.w3.org/1999/xlink" xlink:href="bdj-14-e194990-g007_b.png" xlink:type="simple" position="float" orientation="portrait" id="oo_1634394.png"><uri content-type="original_file" xlink:type="simple">https://binary.pensoft.net/fig/1634394</uri></graphic></fig></fig-group><fig id="F14102889" position="float" orientation="portrait"><object-id xmlns:xlink="http://www.w3.org/1999/xlink" content-type="arpha" xlink:type="simple">5A70A3D9-3DF9-51E8-80BB-171F59A85EC7</object-id><object-id xmlns:xlink="http://www.w3.org/1999/xlink" content-type="doi" xlink:type="simple">10.3897/BDJ.14.e194990.figure7a</object-id><label>Figure 7a.</label><caption><p><italic><tp:taxon-name><tp:taxon-name-part taxon-name-part-type="genus" reg="Perissus">Perissus</tp:taxon-name-part> <tp:taxon-name-part taxon-name-part-type="species" reg="tunicatus">tunicatus</tp:taxon-name-part></tp:taxon-name></italic> Viktora &amp; Liu, 2018, holotype, male;</p></caption><graphic xmlns:xlink="http://www.w3.org/1999/xlink" xlink:href="bdj-14-e194990-g007_a.png" xlink:type="simple" position="float" orientation="portrait" id="oo_1634393.png"><uri content-type="original_file" xlink:type="simple">https://binary.pensoft.net/fig/1634393</uri></graphic></fig><fig id="F14102890" position="float" orientation="portrait"><object-id xmlns:xlink="http://www.w3.org/1999/xlink" content-type="arpha" xlink:type="simple">936B7933-78A7-52F4-A9B3-58101CB3BFBB</object-id><object-id xmlns:xlink="http://www.w3.org/1999/xlink" content-type="doi" xlink:type="simple">10.3897/BDJ.14.e194990.figure7b</object-id><label>Figure 7b.</label><caption><p><italic><tp:taxon-name><tp:taxon-name-part taxon-name-part-type="genus" reg="Perissus">Perissus</tp:taxon-name-part> <tp:taxon-name-part taxon-name-part-type="species" reg="lubosi">lubosi</tp:taxon-name-part></tp:taxon-name></italic> Viktora, 2020, Holotype, female. </p></caption><graphic xmlns:xlink="http://www.w3.org/1999/xlink" xlink:href="bdj-14-e194990-g007_b.png" xlink:type="simple" position="float" orientation="portrait" id="oo_1634394.png"><uri content-type="original_file" xlink:type="simple">https://binary.pensoft.net/fig/1634394</uri></graphic></fig></tp:treatment-sec><ref-list><ref id="B14101768"><element-citation xmlns:xlink="http://www.w3.org/1999/xlink" publication-type="article" xlink:type="simple"><person-group person-group-type="author"><name name-style="western"><surname>Viktora</surname><given-names>P</given-names></name><name name-style="western"><surname>Liu</surname><given-names>B.</given-names></name></person-group><year>2018</year><article-title>New species of the <tp:taxon-name><tp:taxon-name-part taxon-name-part-type="tribe" reg="Clytini">Clytini</tp:taxon-name-part></tp:taxon-name> Mulsant, 1839 from China (<tp:taxon-name><tp:taxon-name-part taxon-name-part-type="order" reg="Coleoptera">Coleoptera</tp:taxon-name-part></tp:taxon-name>: <tp:taxon-name><tp:taxon-name-part taxon-name-part-type="family" reg="Cerambycidae">Cerambycidae</tp:taxon-name-part></tp:taxon-name>: <tp:taxon-name><tp:taxon-name-part taxon-name-part-type="subfamily" reg="Cerambycinae">Cerambycinae</tp:taxon-name-part></tp:taxon-name>)</article-title><source>Folia Heyrovskyana, Series A</source><volume>6</volume><issue>2</issue><fpage>81</fpage><lpage>120</lpage></element-citation></ref><ref id="B14101777"><element-citation xmlns:xlink="http://www.w3.org/1999/xlink" publication-type="article" xlink:type="simple"><person-group person-group-type="author"><name name-style="western"><surname>Viktora</surname><given-names>P</given-names></name></person-group><year>2020</year><article-title>New <tp:taxon-name><tp:taxon-name-part taxon-name-part-type="tribe" reg="Clytini">Clytini</tp:taxon-name-part></tp:taxon-name> from the Palaearctic, Oriental and Australian regions (<tp:taxon-name><tp:taxon-name-part taxon-name-part-type="order" reg="Coleoptera">Coleoptera</tp:taxon-name-part></tp:taxon-name>, <tp:taxon-name><tp:taxon-name-part taxon-name-part-type="family" reg="Cerambycidae">Cerambycidae</tp:taxon-name-part></tp:taxon-name>, <tp:taxon-name><tp:taxon-name-part taxon-name-part-type="subfamily" reg="Cerambycinae">Cerambycinae</tp:taxon-name-part></tp:taxon-name>)</article-title><source>Folia Heyrovskyana, Series A</source><volume>28</volume><issue>2</issue><fpage>102</fpage><lpage>158</lpage></element-citation></ref></ref-list></tp:taxon-treatment>
